# Supplementary material for: Thermo-Compression of Thermoplastic Chitosan Films Reinforced with Microcrystalline Cellulose for Antibacterial Food Packaging Application
Source: Polymers (Basel). 2025 Sep 11;17(18):2460. doi: 10.3390/polym17182460 (PMC12473501; doi:10.3390/polym17182460)
Supplement: Supplementary file 1 [file polymers-17-02460-s001.zip]

Archive with 1 entries (1 files):
- polymers-3828673-supplementary.pdf
